# Supplementary material for: Status and Challenges of Blue OLEDs: A Review
Source: Nanomaterials (Basel). 2023 Sep 8;13(18):2521. doi: 10.3390/nano13182521 (PMC10536903; doi:10.3390/nano13182521)
Supplement: Supplementary file 1 [file nanomaterials-13-02521-s001.zip]

Archive with 1 entries (1 files):
- nanomaterials-2590386-supplementary.pdf
